# Supplementary material for: Customized Reference Ranges for Laboratory Values Decrease False Positive Alerts in Intensive Care Unit Patients
Source: PLoS One. 2014 Sep 18;9(9):e107930. doi: 10.1371/journal.pone.0107930 (PMC4169437; doi:10.1371/journal.pone.0107930)
Supplement: Dataset S1 — (XLSX) [file pone.0107930.s001.xlsx]

## Sheet: Results
		NOVEL INTERFACE					TRADITIONAL INTERFACE
Patient		a	b	c	d		a	b	c	d		CODING	GS +		GS -
1		4	2	0	16		2	13	2	21		EMR +	a		b
2		2	6	1	18		3	25	0	25		EMR -	c		d
3		1	0	0	14		0	4	1	18
4		2	3	1	12		3	11	0	18
5		3	3	1	15		4	16	0	21
6		0	2	1	13		1	8	0	21		NOVEL	GS +		GS -		PPV/NPV
7		1	2	0	23		1	12	0	26		EMR +	54		141		0.276923
8		1	2	3	9		4	10	0	10		EMR -	16		543		0.971377
9		1	2	0	16		1	19	0	19		Sens/Spec	0.771429		0.79386		754
10		0	1	0	14		0	1	0	20
11		2	3	0	22		2	6	0	32		TRADITIONAL	GS +		GS -		PPV/NPV
12		1	0	0	16		1	9	0	19		EMR +	60		499		0.107335
13		5	8	0	10		3	18	2	15		EMR -	11		771		0.985934
14		2	5	2	15		3	19	1	28		Sens/Spec	0.84507		0.607087		1341
15		0	10	0	16		1	22	0	23
16		1	8	1	17		2	27	0	31
17		0	0	2	13		1	4	1	15
18		2	6	2	13		3	22	1	27		GS = Gold Standard (expert review)
19		2	7	0	16		2	14	0	30		EMR = Electronic Medical Records
20		0	3	0	18		0	12	0	21		PPV/NPV = Positive/Negative predictive Value
21		0	5	0	17		0	15	0	18
22		1	2	0	14		1	10	0	21
23		1	3	0	14		0	11	1	19
24		2	3	0	14		2	12	0	18
25		0	1	0	16		0	4	0	28
26		0	1	0	15		0	10	0	24
27		1	10	0	18		1	27	0	20
28		1	5	0	14		1	11	0	15
29		4	6	0	13		4	24	0	12
30		6	5	1	14		7	19	0	22
31		1	3	0	12		1	8	0	19
32		0	2	0	10		0	5	0	12
33		0	6	0	11		0	14	0	18
34		0	6	1	17		0	16	1	26
35		0	2	0	18		0	8	0	29
36		2	2	0	8		2	8	0	6
37		5	6	0	12		4	25	1	24
TOTAL		54	141	16	543		60	499	11	771
		Total Lab values			754		Total Lab values			1341
		Alerted Lab values			195		Alerted Lab values			559
		%			0.258621		%			0.416853
		a = number of lab values indicated as ABnormal by the EMR interface + which experts would like to see indicated as abnormal
		b = number of lab values indicated as ABnormal by the EMR interface + which experts would NOT like to see indicated as abnormal
		c = number of lab values indicated as normal by the EMR interface + which experts would like to see indicated as abnormal
		d = number of lab values indicated as normal by the EMR interface + which experts would NOT like to see indicated as abnormal

## Sheet: Patient Characteristics
Patient	Age	Gender	ICU_Length_of_Stay_days	ICU_Discharge_Status	Hospital_Length_of_Stay_days	Hospital_Discharge_Status	Apache3_ScoreSAS_24hr	Invasive_Vent_Use
1	88.641	F	1.21	A	3.93	A	78	0
2	55.831	F	3.51	A	3.87	D	69	1
3	88.268	F	1.76	A	5.92	A	85	0
4	99.156	F	1.09	A	10.96	A	73	0
5	58.616	F	1.87	A	2.05	A	67	0
6	87.533	F	2.8	A	6.73	A	71	0
7	85.569	F	11.13	A	15.66	A	64	1
8	85.578	F	1.37	A	11.07	D	75	0
9	64.15	M	0.82	A	1.78	A	70	0
10	74.704	M	0.98	A	14.74	A	55	0
11	37.621	F	2.46	A	5.26	A	24	1
12	49.602	F	1.55	A	5.23	A	40	0
13	75.194	M	2.73	A	5.99	A	74	0
14	52.906	M	1.47	A	3.45	A	83	1
15	40.476	M	1.37	A	1.53	A	70	0
16	85.432	F	2.72	A	10.72	A	112	1
17	53.613	F	0.63	A	2.62	A	28	0
18	62.054	M	0.8	A	6.86	A	57	0
19	87.415	M	9.32	A	30.44	A	96	1
20	34.057	M	0.8	A	1.84	A	43	0
21	81.498	F	2.9	A	6.03	A	53	1
22	40.827	M	4.61	A	13.66	A	29	0
23	72.049	M	1.45	A	4.43	A	51	0
24	77.142	F	2.44	A	7.01	A	53	0
25	19.896	M	0.62	A	0.62	A	23	0
26	81.027	M	1.67	A	5.84	A	54	0
27	87.847	M	2.51	A	7.58	D	91	1
28	71.404	M	6.12	A	7.04	D	74	1
29	80.515	F	1.87	A	7.96	A	71	0
30	82.569	M	4.02	A	5.87	A	63	0
31	80.317	F	0.66	A	1.85	A	52	0
32	53.536	F	0.45	A	0.45	A	31	0
33	48.457	F	0.71	A	0.71	A	43	0
34	41.334	F	5.73	A	5.73	A	14	0
35	37.405	F	0.68	A	1.47	A	38	0
36	66.142	F	2.56	A	9.64	A	75	0
37	68.835	M	0.46	D	0.66	D	51	0
		F = Female		A = Alive		A = Alive		1 = yes
		M = Male		D = Dead		D = Dead		0 = no
